# Supplementary material for: Sex-Specific Effects of Long-Term Antipsychotic Drug Treatment on Adipocyte Tissue and the Crosstalk to Liver and Brain in Rats
Source: Int J Mol Sci. 2024 Feb 11;25(4):2188. doi: 10.3390/ijms25042188 (PMC10889281; doi:10.3390/ijms25042188)
Supplement: Supplementary file 1 [file ijms-25-02188-s001.zip]

Archive with 1 entries (1 files):
- ijms-2853426-supplementary.pdf
